# Supplementary material for: Continuous three-dimensional transesophageal echocardiography and deep learning for perioperative monitoring of left ventricular longitudinal function
Source: Eur Heart J Imaging Methods Pract. 2025 May 2;3(1):qyaf052. doi: 10.1093/ehjimp/qyaf052 (PMC12092336; doi:10.1093/ehjimp/qyaf052)
Supplement: qyaf052_Supplementary_Data [file qyaf052_supplementary_data.zip]

Archive with 3 entries (3 files):
- Video 1 caption EHJ IMP.docx
- Video 1 still.pdf
- Video 1.mp4
